# Supplementary material for: Contribution of Microbiota to Bioactivity Exerted by Bee Bread
Source: Pharmaceuticals (Basel). 2024 Jun 11;17(6):761. doi: 10.3390/ph17060761 (PMC11206572; doi:10.3390/ph17060761)
Supplement: Supplementary file 1 [file pharmaceuticals-17-00761-s001.zip]

Archive with 1 entries (1 files):
- pharmaceuticals-2973587-supplementary.pdf
